# Supplementary material for: Endometrial Receptivity Profile in Patients with Premature Progesterone Elevation on the Day of hCG Administration
Source: Biomed Res Int. 2014 Apr 28;2014:951937. doi: 10.1155/2014/951937 (PMC4022194; doi:10.1155/2014/951937)
Supplement: Supplementary file 1 — Supplementary Table S1: List of cell cycle-related genes that were differentially expressed in the high [P] group between the pre-receptive and the receptive endometrial stages. [file 951937.f1.xls]

## Sheet: Feuil1
Gene ID	Gene Name	Fold Change	FDR (%)
1552619_a_at	ANLN	-2.2	2.91
208079_s_at	AURKA	-2.04	2.91
205548_s_at	BTG3	-2.22	0
209642_at	BUB1	-2.18	2.91
203755_at	BUB1B	-2.26	2.91
228729_at	CCNB1	-2.09	2.91
202705_at	CCNB2	-2.11	2.91
202870_s_at	CDC20	-2.3	2.91
205167_s_at	CDC25C	-2.12	2.91
223381_at	CDCA1	-2.21	2.91
226661_at	CDCA2	-2.69	2.91
224753_at	CDCA5	-2.24	2.91
221520_s_at	CDCA8	-2.4	2.91
204962_s_at	CENPA	-2.72	2.91
207828_s_at	CENPF	-2.12	2.91
218542_at	CEP55	-2.28	2.09
205393_s_at	CHEK1	-2.52	2.09
209283_at	CRYAB	2.31	2.29
229097_at	DIAPH3	-2.09	2.91
203764_at	DLG7	-2.32	2.91
228033_at	E2F7	-2.19	2.91
208228_s_at	FGFR2	2.68	2.29
202723_s_at	FOXO1A	3.23	0
227350_at	HELLS	-2.37	2.91
203913_s_at	HPGD	-3.91	2.91
204444_at	KIF11	-2.27	2.91
219306_at	KIF15	-2.12	3.3
204709_s_at	KIF23	-2.71	2.91
218355_at	KIF4A	-2.39	2.09
204162_at	KNTC2	-2.44	2.91
209016_s_at	KRT7	8.53	0
209035_at	MDK	-2.35	0
204825_at	MELK	-2.61	2.91
203510_at	MET	2.7	4.98
212185_x_at	MT2A	5.12	0
226988_s_at	MYH14	2.68	3.2
237206_at	MYOCD	4.51	4.46
204641_at	NEK2	-2.29	2.09
219148_at	PBK	-2.4	2.91
204886_at	PLK4	-2.09	3.25
218009_s_at	PRC1	-2.37	2.91
201896_s_at	PSRC1	-2.14	2.09
204558_at	RAD54L	-2.64	2.91
219370_at	RPRM	4.88	2.29
230287_at	RUTBC2	3.35	2.29
201663_s_at	SMC4L1	-2.26	0
208078_s_at	SNF1LK	2.09	2.43
209891_at	SPBC25	-2.11	2.91
218308_at	TACC3	-2.68	2.91
228121_at	TGFB2	3.09	2.43
229657_at	THRB	2.51	2.89
201291_s_at	TOP2A	-2.02	2.91
